# Supplementary material for: Preparation of Soybean Dreg-Based Biochar@TiO2 Composites and the Photocatalytic Degradation of Aflatoxin B1 Exposed to Simulated Sunlight Irradiation
Source: Toxins (Basel). 2024 Oct 5;16(10):429. doi: 10.3390/toxins16100429 (PMC11511473; doi:10.3390/toxins16100429)
Supplement: Supplementary file 1 [file toxins-16-00429-s001.zip]

Archive with 1 entries (1 files):
- toxins-3214248-supplementary.pdf
